# Supplementary material for: Bacterial symbionts of the precious coral Corallium rubrum are differentially distributed across colony‐specific compartments and differ among colormorphs
Source: Environ Microbiol Rep. 2024 Mar 5;16(2):e13236. doi: 10.1111/1758-2229.13236 (PMC10915489; doi:10.1111/1758-2229.13236)
Supplement: Supplementary file 1 — Data S1: Supporting Information. [file EMI4-16-e13236-s001.xlsx]

## Sheet: A) Localization - perMANOVA
	perMANOVA on microbiome composition of different fractions of C. rubrum
		Df	SumOfSqs	R2	F	Pr(>F)
	Fraction	2	8067.4	0.31755	2.3265	0.0001	***
	Residual	10	17338.2	0.68245
	Total	12	25405.6	1
	Pairwise perMANOVA on microbiome composition of different fractions of C. rubrum
	Comparison	R2	F	df	p	p.adj
	Coenenchyme.Polyp	0.257781	2.77849	1;8	0.0074	0.0198
	Coenenchyme.Skeleton	0.245589	1.95322	1;6	0.0171	0.0198
	Polyp.Skeleton	0.291372	2.46707	1;6	0.0198	0.0198
	Dispersion analysis of the microbiome composition between the different fractions
	Comparison	F	df	p	p.adj
	Coenenchyme.Polyp	2.87587	1;8	0.1106	0.1106
	Coenenchyme.Skeleton	95.2559	1;6	0.0001	0.0003
	Polyp.Skeleton	103.587	1;6	0.0172	0.0258

## Sheet: B) Localization - ANCOM-BC
Outcomes of ANCOM-BC2
Pairwise comparisons were performed between Coenenchyme and Polyp (FractionPolyp); Coenenchyme and Skeleton (FractionSkeleton); or Polyp and Skeleton (FractionSkeleton_FractionPolyp)
Log fold-change (lfc), standard error (se), p-value (p), FDR-adjusted p-value (q) and wheter OTUs were found differentially abundant (diff) are provided
taxon	lfc_FractionPolyp	lfc_FractionSkeleton	lfc_FractionSkeleton_FractionPolyp	se_FractionPolyp	se_FractionSkeleton	se_FractionSkeleton_FractionPolyp	W_FractionPolyp	W_FractionSkeleton	W_FractionSkeleton_FractionPolyp	p_FractionPolyp	p_FractionSkeleton	p_FractionSkeleton_FractionPolyp	q_FractionPolyp	q_FractionSkeleton	q_FractionSkeleton_FractionPolyp	diff_FractionPolyp	diff_FractionSkeleton	diff_FractionSkeleton_FractionPolyp
Zotu1	-0.241305	-2.90175	-2.66045	0.590781	0.694213	0.752382	-0.40845	-4.17991	-3.53603	0.682943	2.91618e-05	0.000406182	1	0.000184913	0.00216938	FALSE	TRUE	TRUE
Zotu102	3.94375	-0.525262	-4.46901	0.571203	0.671676	0.730584	6.90428	-0.782017	-6.11705	5.04569e-12	0.434205	9.53255e-10	3.19943e-11	1	5.09125e-09	TRUE	FALSE	TRUE
Zotu104	-1.68596	2.49867	4.18463	0.906336	1.05779	1.10781	-1.8602	2.36217	3.7774	0.0628574	0.0181683	0.000158472	0.272858	0.0970351	0.00100485	FALSE	TRUE	TRUE
Zotu11	0.0345873	3.30107	3.26648	1.46259	1.69942	1.74294	0.023648	1.94246	1.87411	1	1	1	1	1	1	FALSE	FALSE	FALSE
Zotu114	-0.172227	3.47063	3.64286	0.619554	0.727341	0.78449	-0.277986	4.77167	4.6436	0.781023	1.82708e-06	3.4239e-06	1	1.15853e-05	1.82867e-05	FALSE	TRUE	TRUE
Zotu124	3.55776	-0.363076	-3.92084	0.623332	0.731691	0.788711	5.70765	-0.496215	-4.9712	1.14544e-08	0.619743	6.65411e-07	7.26316e-08	1	3.5539e-06	TRUE	FALSE	TRUE
Zotu13	-0.185135	-0.305539	-0.120404	0.305381	0.365767	0.440006	-0.606244	-0.835338	-0.273642	1	1	1	1	1	1	FALSE	FALSE	FALSE
Zotu133	0.0345873	4.31382	4.27924	0.320118	0.382763	0.45585	0.108046	11.2702	9.38738	0.913959	1.84105e-29	6.15129e-21	1	1.16739e-28	3.28535e-20	FALSE	TRUE	TRUE
Zotu14	-0.732379	5.19797	5.93034	1.29512	1.50619	1.55113	-0.565491	3.45106	3.82323	0.57174	0.000558387	0.000131712	1	0.00298229	0.000835175	FALSE	TRUE	TRUE
Zotu140	0.832384	-1.27595	-2.10833	1.01376	1.18165	1.22992	0.821087	-1.0798	-1.7142	1	1	1	1	1	1	FALSE	FALSE	FALSE
Zotu144	-0.303309	0.920478	1.22379	0.906259	1.0577	1.10772	-0.334682	0.870266	1.10478	1	1	1	1	1	1	FALSE	FALSE	FALSE
Zotu15	3.24587	-3.08242	-6.3283	0.995009	1.16003	1.20858	3.26215	-2.6572	-5.23615	0.00110569	0.00787927	1.63957e-07	0.0059054	0.0342032	1.03964e-06	TRUE	TRUE	TRUE
Zotu155	-0.509507	1.70519	2.2147	0.839743	0.98102	1.03232	-0.606742	1.73818	2.14535	1	1	1	1	1	1	FALSE	FALSE	FALSE
Zotu157	-1.52675	2.50199	4.02875	0.680172	0.797152	0.852381	-2.24466	3.13867	4.72646	0.0247902	0.00169718	2.28464e-06	0.107612	0.0090645	1.44867e-05	FALSE	TRUE	TRUE
Zotu158	0.0345873	3.98012	3.94553	0.238062	0.287414	0.366374	0.145287	13.848	10.7691	0.884484	1.30734e-43	4.81577e-27	1	8.2897e-43	2.57206e-26	FALSE	TRUE	TRUE
Zotu159	-1.04047	1.96209	3.00256	0.864737	1.00983	1.06063	-1.20322	1.94299	2.83091	0.228892	0.0520178	0.0046416	0.993598	0.277823	0.029432	FALSE	FALSE	TRUE
Zotu16	0.0345873	2.8735	2.83891	1.49973	1.74228	1.78553	0.0230623	1.64927	1.58995	1	1	1	1	1	1	FALSE	FALSE	FALSE
Zotu17	-4.12238	-5.42019	-1.29781	1.54263	1.79179	1.83473	-2.6723	-3.02502	-0.707358	0.00753328	0.00248615	0.479344	0.0402346	0.0157644	1	TRUE	TRUE	FALSE
Zotu175	-0.543487	3.13224	3.67572	0.533678	0.628485	0.688924	-1.01838	4.98379	5.33545	0.308497	6.23506e-07	9.53067e-08	1	3.33009e-06	6.04331e-07	FALSE	TRUE	TRUE
Zotu179	0.0345873	3.34776	3.31317	0.442987	0.524146	0.589033	0.0780775	6.38707	5.62476	0.937766	1.69092e-10	1.85767e-08	1	1.0722e-09	9.92164e-08	FALSE	TRUE	TRUE
Zotu18	0.0345873	6.96591	6.93132	0.431328	0.510735	0.576284	0.0801881	13.639	12.0276	0.936088	2.34807e-42	2.54435e-33	1	1.48889e-41	1.35892e-32	FALSE	TRUE	TRUE
Zotu19	-0.462394	5.46805	5.93044	0.997938	1.1634	1.21191	-0.463349	4.70004	4.89347	0.643114	2.6011e-06	9.90747e-07	1	1.38922e-05	6.28224e-06	FALSE	TRUE	TRUE
Zotu2	5.27547	-1.77554	-7.05101	1.06485	1.24057	1.28811	4.9542	-1.43123	-5.47391	7.26279e-07	0.152363	4.40217e-08	3.87899e-06	0.661395	2.79138e-07	TRUE	FALSE	TRUE
Zotu20	-0.104042	3.70799	3.81203	1.29865	1.51027	1.55517	-0.0801155	2.45519	2.4512	1	1	1	1	1	1	FALSE	FALSE	FALSE
Zotu207	0.173217	3.42944	3.25622	0.336959	0.402164	0.473969	0.514059	8.52745	6.87011	0.607211	1.49607e-17	6.41504e-12	1	9.48643e-17	3.42621e-11	FALSE	TRUE	TRUE
Zotu213	-0.784282	1.97946	2.76374	0.763255	0.892871	0.945883	-1.02755	2.21696	2.92186	0.304162	0.0266261	0.00347948	1	0.142207	0.0220631	FALSE	FALSE	TRUE
Zotu22	5.53111	-1.08794	-6.61905	0.60255	0.707762	0.765504	9.17951	-1.53716	-8.64666	4.33075e-20	0.124254	5.30299e-18	2.74609e-19	0.539375	2.83228e-17	TRUE	FALSE	TRUE
Zotu224	-0.0465057	0.0606647	0.10717	0.385067	0.457526	0.525936	-0.120773	0.132593	0.203771	0.903871	0.894515	0.838533	1	1	1	FALSE	FALSE	FALSE
Zotu229	-0.743777	2.05709	2.80087	0.578944	0.680586	0.739197	-1.28471	3.02253	3.78907	0.198893	0.00250668	0.00015121	0.863375	0.0133879	0.000958812	FALSE	TRUE	TRUE
Zotu23	0.173217	3.94805	3.77483	1.13605	1.3227	1.36933	0.152472	2.98485	2.7567	0.878814	0.00283715	0.00583887	1	0.0179901	0.0311849	FALSE	TRUE	TRUE
Zotu24	0.0975782	-2.87527	-2.97285	1.20475	1.40194	1.44779	0.0809944	-2.05093	-2.05337	1	1	1	1	1	1	FALSE	FALSE	FALSE
Zotu243	-0.42593	1.70752	2.13345	0.616841	0.724217	0.781459	-0.690501	2.35775	2.73009	0.489879	0.018386	0.00633169	1	0.0981981	0.0401487	FALSE	TRUE	TRUE
Zotu244	-1.20017	0.580687	1.78086	0.839933	0.98124	1.03254	-1.42889	0.591789	1.72473	1	1	1	1	1	1	FALSE	FALSE	FALSE
Zotu254	0.916627	0.19004	-0.726587	0.465186	0.549681	0.613369	1.97045	0.345727	-1.18458	1	1	1	1	1	1	FALSE	FALSE	FALSE
Zotu263	0.894497	-1.46169	-2.35619	0.572512	0.673182	0.732039	1.56241	-2.17131	-3.21866	0.118192	0.0299076	0.00128791	0.51306	0.159734	0.00816652	FALSE	FALSE	TRUE
Zotu268	0.0345873	3.29333	3.25875	0.326901	0.39058	0.463146	0.105804	8.4319	7.03611	0.915738	3.40103e-17	1.97675e-12	1	2.15657e-16	1.05577e-11	FALSE	TRUE	TRUE
Zotu270	2.5483	-0.305539	-2.85384	0.366987	0.436726	0.506362	6.94386	-0.699614	-5.63598	3.81537e-12	0.484169	1.74069e-08	2.41929e-11	1	9.29689e-08	TRUE	FALSE	TRUE
Zotu271	0.427439	-0.535448	-0.962887	0.508351	0.599341	0.660908	0.840834	-0.893395	-1.45691	1	1	1	1	1	1	FALSE	FALSE	FALSE
Zotu276	0.545367	-0.278446	-0.823813	0.472032	0.557556	0.62089	1.15536	-0.499404	-1.32683	1	1	1	1	1	1	FALSE	FALSE	FALSE
Zotu278	-1.1652	-1.60749	-0.442292	0.74083	0.867031	0.920601	-1.57283	-1.85402	-0.480438	1	1	1	1	1	1	FALSE	FALSE	FALSE
Zotu28	-1.74942	-1.86832	-0.118903	1.59743	1.85503	1.89761	-1.09514	-1.00717	-0.0626591	1	1	1	1	1	1	FALSE	FALSE	FALSE
Zotu282	-0.0367476	-0.868221	-0.831474	0.656744	0.770168	0.826105	-0.0559543	-1.12731	-1.0065	1	1	1	1	1	1	FALSE	FALSE	FALSE
Zotu287	0.240511	-1.51359	-1.7541	0.500235	0.590003	0.651949	0.480796	-2.5654	-2.69055	0.630661	0.0103058	0.00713344	1	0.0550426	0.0452325	FALSE	TRUE	TRUE
Zotu3	-2.98207	-4.33209	-1.35002	0.612811	0.719577	0.776958	-4.86621	-6.02033	-1.73758	1.13757e-06	1.74059e-09	0.0822856	6.07566e-06	1.10369e-08	0.357194	TRUE	TRUE	FALSE
Zotu309	1.81095	-0.0858169	-1.89677	0.471768	0.557252	0.620599	3.83865	-0.154	-3.05635	0.000123711	0.87761	0.00224047	0.000784437	1	0.0119661	TRUE	FALSE	TRUE
Zotu31	-0.354595	5.54893	5.90353	0.710459	0.83204	0.886411	-0.499107	6.66906	6.66003	0.617704	2.5744e-11	2.73774e-11	1	1.63241e-10	1.63241e-10	FALSE	TRUE	TRUE
Zotu315	-0.777501	-0.897905	-0.120404	0.651594	0.764237	0.820335	-1.19323	-1.17491	-0.146775	1	1	1	1	1	1	FALSE	FALSE	FALSE
Zotu318	0.128588	-0.581217	-0.709805	0.557579	0.655993	0.715439	0.230618	-0.886011	-0.992125	1	1	1	1	1	1	FALSE	FALSE	FALSE
Zotu328	-0.185135	1.1714	1.35653	0.662925	0.777287	0.833033	-0.27927	1.50704	1.62843	1	1	1	1	1	1	FALSE	FALSE	FALSE
Zotu33	0.0345873	2.49657	2.46198	1.31694	1.53136	1.5761	0.0262635	1.63029	1.56207	1	1	1	1	1	1	FALSE	FALSE	FALSE
Zotu336	1.37547	-0.0858169	-1.46129	0.525071	0.618581	0.679394	2.61959	-0.138732	-2.15087	0.00880362	0.889662	0.0314867	0.055823	1	0.168168	TRUE	FALSE	FALSE
Zotu34	0.0345873	2.47486	2.44027	1.30642	1.51923	1.56407	0.0264748	1.62902	1.56021	1	1	1	1	1	1	FALSE	FALSE	FALSE
Zotu357	-0.664714	-0.0919712	0.572743	0.720173	0.843232	0.89734	-0.922992	-0.10907	0.638267	1	1	1	1	1	1	FALSE	FALSE	FALSE
Zotu377	1.19801	0.280387	-0.917622	0.647738	0.759796	0.816016	1.84953	0.36903	-1.12452	1	1	1	1	1	1	FALSE	FALSE	FALSE
Zotu395	-0.2873	1.25577	1.54307	0.593491	0.697333	0.755402	-0.484085	1.80082	2.04272	1	1	1	1	1	1	FALSE	FALSE	FALSE
Zotu40	4.7302	-0.860057	-5.59026	0.599066	0.703752	0.761619	7.89595	-1.2221	-7.33997	2.88108e-15	0.221669	2.13644e-13	1.82687e-14	0.962243	1.14105e-12	TRUE	FALSE	TRUE
Zotu404	-0.161579	-0.262804	-0.101225	0.474808	0.560749	0.623941	-0.340303	-0.468666	-0.162236	1	1	1	1	1	1	FALSE	FALSE	FALSE
Zotu410	-1.3388	-1.4592	-0.120404	0.648845	0.761071	0.817256	-2.06336	-1.9173	-0.147328	1	1	1	1	1	1	FALSE	FALSE	FALSE
Zotu416	0.371867	-0.267494	-0.639361	0.641077	0.752126	0.808559	0.580066	-0.355651	-0.790741	1	1	1	1	1	1	FALSE	FALSE	FALSE
Zotu425	-0.42593	0.154665	0.580595	0.633328	0.743202	0.799889	-0.672526	0.208107	0.725845	1	1	1	1	1	1	FALSE	FALSE	FALSE
Zotu434	0.230753	-0.833351	-1.0641	0.557326	0.655702	0.715158	0.414036	-1.27093	-1.48793	1	1	1	1	1	1	FALSE	FALSE	FALSE
Zotu44	0.0345873	3.6913	3.65671	1.07215	1.24899	1.29643	0.0322599	2.95544	2.82059	0.974265	0.00312227	0.00479351	1	0.019798	0.0256017	FALSE	TRUE	TRUE
Zotu455	-0.820746	-0.94115	-0.120404	0.358515	0.426978	0.497209	-2.28929	-2.20421	-0.24216	0.0220625	0.0275095	0.808656	0.139896	0.146926	1	FALSE	FALSE	FALSE
Zotu5	-0.185135	8.17077	8.35591	0.602713	0.707951	0.765687	-0.307169	11.5414	10.913	0.758714	8.15419e-31	9.99487e-28	1	5.1705e-30	5.33817e-27	FALSE	TRUE	TRUE
Zotu50	-4.47207	-4.86973	-0.397663	0.997667	1.16309	1.2116	-4.48253	-4.18688	-0.328213	7.37649e-06	2.82811e-05	0.742751	4.67737e-05	0.000151047	1	TRUE	TRUE	FALSE
Zotu503	-0.51993	-0.860057	-0.340127	0.460119	0.543851	0.607806	-1.12999	-1.58142	-0.559597	1	1	1	1	1	1	FALSE	FALSE	FALSE
Zotu51	0.0345873	2.51871	2.48413	1.16434	1.35532	1.40163	0.0297055	1.85838	1.77231	1	1	1	1	1	1	FALSE	FALSE	FALSE
Zotu512	-0.185135	-0.444169	-0.259034	0.339315	0.404878	0.476507	-0.545614	-1.09704	-0.54361	1	1	1	1	1	1	FALSE	FALSE	FALSE
Zotu521	0.889921	0.511436	-0.378484	0.659269	0.773076	0.828935	1.34986	0.66156	-0.456591	1	1	1	1	1	1	FALSE	FALSE	FALSE
Zotu526	-0.462394	-0.25933	0.203064	0.444231	0.525577	0.590395	-1.04089	-0.493419	0.343947	1	1	1	1	1	1	FALSE	FALSE	FALSE
Zotu528	0.0345873	1.33035	1.29576	0.435036	0.515	0.580336	0.0795046	2.5832	2.23278	1	1	1	1	1	1	FALSE	FALSE	FALSE
Zotu53	0.173217	-0.0858169	-0.259034	0.25299	0.304995	0.383192	0.684679	-0.281372	-0.67599	1	1	1	1	1	1	FALSE	FALSE	FALSE
Zotu535	0.450476	1.37486	0.924383	0.611584	0.718164	0.775587	0.736572	1.91441	1.19185	1	1	1	1	1	1	FALSE	FALSE	FALSE
Zotu539	-0.0229491	-0.363076	-0.340127	0.404893	0.480331	0.547468	-0.0566793	-0.755887	-0.621273	1	1	1	1	1	1	FALSE	FALSE	FALSE
Zotu545	0.920751	-0.0858169	-1.00657	0.564143	0.663548	0.722733	1.63212	-0.12933	-1.39272	1	1	1	1	1	1	FALSE	FALSE	FALSE
Zotu561	-0.784282	-0.904686	-0.120404	0.427663	0.50652	0.572282	-1.83388	-1.78608	-0.210393	1	1	1	1	1	1	FALSE	FALSE	FALSE
Zotu571	0.0345873	0.280387	0.2458	0.292337	0.350703	0.425973	0.118313	0.799501	0.577032	1	1	1	1	1	1	FALSE	FALSE	FALSE
Zotu578	0.356475	-0.0858169	-0.442292	0.380204	0.451932	0.520666	0.937589	-0.189889	-0.849474	1	1	1	1	1	1	FALSE	FALSE	FALSE
Zotu592	-0.104042	-0.224446	-0.120404	0.25299	0.304995	0.383192	-0.41125	-0.735902	-0.314214	1	1	1	1	1	1	FALSE	FALSE	FALSE
Zotu6	-5.81959	-7.26264	-1.44306	0.885993	1.03433	1.08473	-6.56843	-7.02156	-1.33034	5.08475e-11	2.19398e-12	0.183407	2.71572e-10	1.39119e-11	0.796154	TRUE	TRUE	FALSE
Zotu607	0.772363	-0.0858169	-0.85818	0.391823	0.465297	0.533265	1.9712	-0.184435	-1.60929	1	1	1	1	1	1	FALSE	FALSE	FALSE
Zotu61	3.92948	-0.364969	-4.29445	0.564621	0.664098	0.723263	6.9595	-0.549571	-5.9376	3.41482e-12	0.582614	2.89233e-09	2.16531e-11	1	1.54477e-08	TRUE	FALSE	TRUE
Zotu628	0.0345873	0.141758	0.10717	0.348972	0.415995	0.486912	0.0991121	0.340768	0.220102	1	1	1	1	1	1	FALSE	FALSE	FALSE
Zotu635	-0.0229491	-0.363076	-0.340127	0.3469	0.41361	0.484678	-0.0661547	-0.877822	-0.701757	1	1	1	1	1	1	FALSE	FALSE	FALSE
Zotu674	-0.381301	-0.501705	-0.120404	0.34659	0.413253	0.484344	-1.10015	-1.21404	-0.248592	1	1	1	1	1	1	FALSE	FALSE	FALSE
Zotu68	4.05066	-0.97198	-5.02265	0.549547	0.646748	0.706521	7.37092	-1.50287	-7.10898	1.69459e-13	0.132872	1.16902e-12	1.07452e-12	0.576785	6.24361e-12	TRUE	FALSE	TRUE
Zotu685	0.311846	-0.224446	-0.536293	0.371121	0.441483	0.510833	0.840281	-0.508392	-1.04984	1	1	1	1	1	1	FALSE	FALSE	FALSE
Zotu687	0.173217	-0.0858169	-0.259034	0.25299	0.304995	0.383192	0.684679	-0.281372	-0.67599	1	1	1	1	1	1	FALSE	FALSE	FALSE
Zotu7	-0.564559	6.8374	7.40196	0.636496	0.74685	0.803432	-0.88698	9.15499	9.21293	0.37509	5.43606e-20	3.17344e-20	1	2.90335e-19	2.01225e-19	FALSE	TRUE	TRUE
Zotu8	-0.104042	6.48591	6.58995	1.19619	1.39206	1.43801	-0.0869778	4.6592	4.58268	0.930689	3.17437e-06	4.59046e-06	1	2.01284e-05	2.45172e-05	FALSE	TRUE	TRUE
Zotu85	2.85872	-1.94724	-4.80596	0.530338	0.624641	0.685225	5.39037	-3.11737	-7.01369	7.03123e-08	0.00182473	2.32115e-12	3.75531e-07	0.00792099	1.47182e-11	TRUE	TRUE	TRUE
Zotu9	0.401831	-3.70883	-4.11066	2.2814	2.64448	2.68394	0.176133	-1.40248	-1.53158	1	1	1	1	1	1	FALSE	FALSE	FALSE
Zotu91	-1.28126	3.97912	5.26038	0.496604	0.585824	0.647943	-2.58005	6.79234	8.11859	0.00987855	1.10328e-11	4.71642e-16	0.0428819	5.89251e-11	2.99064e-15	TRUE	TRUE	TRUE

## Sheet: C) Colormorphs - perMANOVA
	perMANOVA on microbiome composition of different colourmorphs of C. rubrum
		Df	SumOfSqs	R2	F	Pr(>F)
	Colour	2	5120.8	0.26365	1.2532	0.0008	***
	Residual	7	14302.1	0.73635
	Total	9	19423	1
	Pairwise perMANOVA on microbiome composition of different colourmorphs of C. rubrum (note that White has only 2 replicates)
	Comparison	R2	F	df	p	p.adj
	Pink.Red	0.179583	1.31335	1;6	0.0272	0.0666667
	Pink.White	0.226234	1.16952	1;4	0.0666667	0.0666667
	Red.White	0.238238	1.25099	1;4	0.0666667	0.0666667
	Dispersion analysis of the microbiome composition between the different colourmorphs (note that White has only 2 replicates)
	Comparison	F	df	p	p.adj
	Pink.Red	0.315509	1;6	0.5629	0.5629
	Pink.White	0.470208	1;4	0.534722	0.5629
	Red.White	0.597984	1;4	0.534722	0.5629

## Sheet: D) Colormorphs - ANCOM-BC
Outcomes of ANCOM-BC2
Pairwise comparisons were performed between the following colormorphs of C. rubrum:
Pink and Red (ColourRed); Pink and White (ColourWhite); Red and White (ColourWhite_ColourRed)
Log fold-change (lfc), standard error (se), p-value (p), FDR-adjusted p-value (q) and wheter OTUs were found differentially abundant (diff) are provided
taxon	lfc_ColourRed	lfc_ColourWhite	lfc_ColourWhite_ColourRed	se_ColourRed	se_ColourWhite	se_ColourWhite_ColourRed	W_ColourRed	W_ColourWhite	W_ColourWhite_ColourRed	p_ColourRed	p_ColourWhite	p_ColourWhite_ColourRed	q_ColourRed	q_ColourWhite	q_ColourWhite_ColourRed	diff_ColourRed	diff_ColourWhite	diff_ColourWhite_ColourRed
Zotu1	-0.537988	-1.44356	-0.905569	0.37276	0.45652	0.46844	-1.44326	-3.16209	-1.93316	1	1	1	1	1	1	FALSE	FALSE	FALSE
Zotu2	0.60404	-4.5568	-5.16084	0.581674	0.712388	0.724237	1.03845	-6.39652	-7.1259	0.29906	1.5896e-10	1.03403e-12	1	5.961e-09	3.98102e-11	FALSE	TRUE	TRUE
Zotu51	-0.670086	-0.151516	0.51857	1.27708	1.56409	1.57586	-0.524701	-0.0968721	0.329071	1	1	1	1	1	1	FALSE	FALSE	FALSE
Zotu379	0.224633	-0.05131	-0.275943	0.720785	0.882763	0.894586	0.311651	-0.0581244	-0.308459	1	1	1	1	1	1	FALSE	FALSE	FALSE
Zotu125	-2.45728	-0.155988	2.30129	1.16555	1.42749	1.43927	-2.10826	-0.109274	1.59894	1	1	1	1	1	1	FALSE	FALSE	FALSE
Zotu6	4.8163	5.80869	0.99239	0.74288	0.909825	0.921645	6.48328	6.38441	1.07676	8.97475e-11	1.72058e-10	0.281587	3.45528e-09	6.45216e-09	1	TRUE	TRUE	FALSE
Zotu29	-3.20372	-0.787405	2.41631	1.12562	1.37858	1.39037	-2.84618	-0.571169	1.7379	1	1	1	1	1	1	FALSE	FALSE	FALSE
Zotu302	-2.03955	-0.654543	1.385	0.946435	1.15913	1.17092	-2.15498	-0.564686	1.18283	1	1	1	1	1	1	FALSE	FALSE	FALSE
Zotu55	-3.36174	-0.154026	3.20771	1.01762	1.24631	1.2581	-3.30353	-0.123586	2.54965	0.000954744	0.901643	0.0107831	0.0367576	1	0.404368	TRUE	FALSE	FALSE
Zotu944	-0.0924945	-0.816378	-0.723883	0.372826	0.456602	0.468522	-0.24809	-1.78794	-1.54504	1	1	1	1	1	1	FALSE	FALSE	FALSE
Zotu4	0.911305	1.0307	0.119399	0.656428	0.803943	0.815777	1.38828	1.28206	0.146362	1	1	1	1	1	1	FALSE	FALSE	FALSE
Zotu1098	-0.0924945	-0.368438	-0.275943	0.415746	0.509168	0.521068	-0.222479	-0.723608	-0.529573	1	1	1	1	1	1	FALSE	FALSE	FALSE
Zotu270	-1.94519	-0.560191	1.385	0.96702	1.18434	1.19613	-2.01153	-0.472999	1.1579	1	1	1	1	1	1	FALSE	FALSE	FALSE
Zotu12	-0.020574	1.39388	1.41445	0.355779	0.435723	0.447652	-0.0578281	3.19899	3.15971	0.953886	0.00137909	0.00157928	1	0.053095	0.0592231	FALSE	TRUE	TRUE
Zotu303	-1.97296	-0.822957	1.15	0.980478	1.20082	1.21261	-2.01224	-0.685329	0.948366	1	1	1	1	1	1	FALSE	FALSE	FALSE
Zotu91	-4.07978	-2.41497	1.66481	0.452817	0.554571	0.566457	-9.00978	-4.35467	2.93899	2.0647e-19	1.33269e-05	0.00329283	7.94908e-18	0.00049976	0.120188	TRUE	TRUE	FALSE
Zotu37	-3.29304	-0.720581	2.57246	1.02606	1.25665	1.26844	-3.20939	-0.573414	2.02805	1	1	1	1	1	1	FALSE	FALSE	FALSE
Zotu58	0.214727	-1.37253	-1.58726	1.68434	2.06288	2.07463	0.127484	-0.665349	-0.76508	1	1	1	1	1	1	FALSE	FALSE	FALSE
Zotu54	-0.533392	2.00743	2.54083	0.852775	1.04442	1.05622	-0.625478	1.92206	2.40558	1	1	1	1	1	1	FALSE	FALSE	FALSE
Zotu705	-1.42838	0.0155187	1.4439	1.04474	1.27953	1.29132	-1.36721	0.0121284	1.11816	1	1	1	1	1	1	FALSE	FALSE	FALSE
Zotu38	-0.0661544	0.426076	0.49223	0.463064	0.56712	0.579003	-0.142862	0.751297	0.850134	1	1	1	1	1	1	FALSE	FALSE	FALSE
Zotu88	-0.844533	1.23079	2.07533	1.03042	1.26199	1.27378	-0.819598	0.975279	1.62927	1	1	1	1	1	1	FALSE	FALSE	FALSE
Zotu752	-0.879071	-0.880361	-0.00129024	0.805067	0.985987	0.997798	-1.09192	-0.892873	-0.00129309	1	1	1	1	1	1	FALSE	FALSE	FALSE
Zotu11	0.630098	6.92469	6.29459	0.594582	0.728197	0.740043	1.05973	9.50937	8.50571	0.289266	1.91824e-21	1.80488e-17	1	7.38523e-20	6.76831e-16	FALSE	TRUE	TRUE
Zotu71	-0.020574	-0.0218643	-0.00129024	0.0336338	0.0411731	0.0523183	-0.611707	-0.531033	-0.0246614	1	1	1	1	1	1	FALSE	FALSE	FALSE
Zotu5	-0.0834026	-0.107096	-0.0236933	0.284465	0.348382	0.360357	-0.293191	-0.30741	-0.0657495	1	1	1	1	1	1	FALSE	FALSE	FALSE
Zotu670	0.152713	-0.123231	-0.275943	0.466284	0.571064	0.582946	0.32751	-0.215791	-0.47336	1	1	1	1	1	1	FALSE	FALSE	FALSE
Zotu68	0.152713	-0.0218643	-0.174577	0.152982	0.187347	0.199479	0.998243	-0.116704	-0.875165	1	1	1	1	1	1	FALSE	FALSE	FALSE
Zotu28	-0.468514	-0.469804	-0.00129024	0.252464	0.309189	0.321192	-1.85576	-1.51947	-0.00401704	1	1	1	1	1	1	FALSE	FALSE	FALSE
Zotu698	-0.781705	-0.436421	0.345283	0.604795	0.740704	0.752549	-1.29251	-0.589198	0.458819	1	1	1	1	1	1	FALSE	FALSE	FALSE
Zotu640	-1.24127	-1.41585	-0.174577	0.533798	0.653752	0.665613	-2.32536	-2.16573	-0.26228	1	1	1	1	1	1	FALSE	FALSE	FALSE
Zotu523	-0.540434	-0.195151	0.345283	0.506603	0.620445	0.632314	-1.06678	-0.314534	0.546063	1	1	1	1	1	1	FALSE	FALSE	FALSE
Zotu19	0.208499	-0.368438	-0.576937	0.404845	0.495817	0.507722	0.515009	-0.743093	-1.13632	1	1	1	1	1	1	FALSE	FALSE	FALSE
Zotu102	-1.54677	0.243697	1.79047	0.744368	0.911647	0.923466	-2.07797	0.267315	1.93886	1	1	1	1	1	1	FALSE	FALSE	FALSE
Zotu41	-0.020574	-0.0218643	-0.00129024	0.0336338	0.0411731	0.0523183	-0.611707	-0.531033	-0.0246614	1	1	1	1	1	1	FALSE	FALSE	FALSE
Zotu508	-0.367148	1.70313	2.07028	0.495698	0.607089	0.618961	-0.740668	2.8054	3.34476	0.458895	0.00502535	0.000823529	1	0.188451	0.0317059	FALSE	FALSE	TRUE
Zotu421	0.280419	0.452416	0.171997	0.565847	0.693004	0.704857	0.495574	0.652833	0.244016	1	1	1	1	1	1	FALSE	FALSE	FALSE
Zotu701	-0.321567	-0.597511	-0.275943	0.599324	0.734005	0.74585	-0.53655	-0.814042	-0.369971	1	1	1	1	1	1	FALSE	FALSE	FALSE
Zotu20	-0.468514	1.29251	1.76102	0.341353	0.418056	0.429993	-1.37252	3.09171	4.09547	0.169902	0.00199004	4.2131e-05	1	0.0746265	0.00162204	FALSE	TRUE	TRUE
Zotu80	0.529503	-1.26432	-1.79382	0.774341	0.948356	0.960171	0.683811	-1.33317	-1.86823	1	1	1	1	1	1	FALSE	FALSE	FALSE
Zotu572	0.326	-0.0218643	-0.347864	0.324926	0.397937	0.409884	1.0033	-0.0549441	-0.848689	1	1	1	1	1	1	FALSE	FALSE	FALSE
Zotu49	0.152713	0.324709	0.171997	0.205111	0.251194	0.263248	0.744536	1.29267	0.653364	1	1	1	1	1	1	FALSE	FALSE	FALSE
Zotu78	-0.020574	-0.0218643	-0.00129024	0.0336338	0.0411731	0.0523183	-0.611707	-0.531033	-0.0246614	1	1	1	1	1	1	FALSE	FALSE	FALSE
Zotu23	0.309865	0.324709	0.0148444	0.500906	0.613467	0.625338	0.618609	0.529302	0.0237382	1	1	1	1	1	1	FALSE	FALSE	FALSE
Zotu21	-0.193861	0.00758149	0.201442	0.420926	0.515513	0.527411	-0.460557	0.0147067	0.381946	1	1	1	1	1	1	FALSE	FALSE	FALSE
Zotu161	0.734227	0.37029	-0.363937	0.315189	0.386011	0.397964	2.32948	0.959273	-0.914499	1	1	1	1	1	1	FALSE	FALSE	FALSE
Zotu7	-0.56988	-0.0968904	0.47299	0.423731	0.518948	0.530845	-1.34491	-0.186706	0.891013	1	1	1	1	1	1	FALSE	FALSE	FALSE
Zotu259	0.420787	0.909911	0.489124	0.646698	0.792026	0.803861	0.650669	1.14884	0.608469	1	1	1	1	1	1	FALSE	FALSE	FALSE
Zotu93	-0.020574	0.324709	0.345283	0.117422	0.143795	0.155993	-0.175215	2.25814	2.21345	1	1	1	1	1	1	FALSE	FALSE	FALSE
Zotu57	-0.193861	-0.195151	-0.00129024	0.152982	0.187347	0.199479	-1.26722	-1.04165	-0.00646805	1	1	1	1	1	1	FALSE	FALSE	FALSE
Zotu557	-0.020574	0.324709	0.345283	0.117422	0.143795	0.155993	-0.175215	2.25814	2.21345	1	1	1	1	1	1	FALSE	FALSE	FALSE
Zotu413	0.551135	-0.0461552	-0.59729	0.371515	0.454996	0.466917	1.48348	-0.101441	-1.27922	1	1	1	1	1	1	FALSE	FALSE	FALSE
Zotu608	1.02684	0.802095	-0.224745	0.434138	0.531694	0.543587	2.36524	1.50856	-0.413447	1	1	1	1	1	1	FALSE	FALSE	FALSE
Zotu73	0.326	-0.0218643	-0.347864	0.181101	0.221786	0.233873	1.8001	-0.0985826	-1.4874	1	1	1	1	1	1	FALSE	FALSE	FALSE
Zotu14	-0.367148	-0.296517	0.0706303	0.504269	0.617586	0.629456	-0.728079	-0.480123	0.112209	1	1	1	1	1	1	FALSE	FALSE	FALSE
Zotu492	-0.020574	0.527442	0.548016	0.205655	0.25186	0.263913	-0.100041	2.09419	2.0765	1	1	1	1	1	1	FALSE	FALSE	FALSE
Zotu16	0.326	0.223343	-0.102657	0.380613	0.46614	0.478056	0.856511	0.479133	-0.214738	1	1	1	1	1	1	FALSE	FALSE	FALSE
Zotu546	-0.56988	-0.744457	-0.174577	0.445148	0.545178	0.557067	-1.2802	-1.36553	-0.313386	1	1	1	1	1	1	FALSE	FALSE	FALSE
Zotu34	0.326	-0.0218643	-0.347864	0.181101	0.221786	0.233873	1.8001	-0.0985826	-1.4874	1	1	1	1	1	1	FALSE	FALSE	FALSE
Zotu40	-0.020574	0.324709	0.345283	0.117422	0.143795	0.155993	-0.175215	2.25814	2.21345	1	1	1	1	1	1	FALSE	FALSE	FALSE
Zotu18	2.12419	5.46971	3.34552	1.41003	1.72691	1.73868	1.50649	3.16734	1.92418	1	1	1	1	1	1	FALSE	FALSE	FALSE
Zotu445	-0.396593	-0.0218643	0.374729	0.580903	0.711444	0.723293	-0.682718	-0.0307322	0.518087	1	1	1	1	1	1	FALSE	FALSE	FALSE
Zotu61	-0.020574	0.324709	0.345283	0.117422	0.143795	0.155993	-0.175215	2.25814	2.21345	1	1	1	1	1	1	FALSE	FALSE	FALSE
Zotu376	-0.020574	1.33216	1.35273	0.51974	0.636534	0.648399	-0.0395852	2.09283	2.08627	1	1	1	1	1	1	FALSE	FALSE	FALSE
Zotu108	0.152713	-0.0218643	-0.174577	0.152982	0.187347	0.199479	0.998243	-0.116704	-0.875165	1	1	1	1	1	1	FALSE	FALSE	FALSE
Zotu127	-0.020574	-0.0218643	-0.00129024	0.0336338	0.0411731	0.0523183	-0.611707	-0.531033	-0.0246614	1	1	1	1	1	1	FALSE	FALSE	FALSE
Zotu1025	0.427366	0.671283	0.243917	0.252464	0.309189	0.321192	1.69278	2.17111	0.759412	1	1	1	1	1	1	FALSE	FALSE	FALSE
Zotu8	-0.0469142	-0.424224	-0.37731	0.457317	0.560081	0.571966	-0.102586	-0.757432	-0.659671	1	1	1	1	1	1	FALSE	FALSE	FALSE
Zotu104	-0.020574	-0.0218643	-0.00129024	0.0336338	0.0411731	0.0523183	-0.611707	-0.531033	-0.0246614	1	1	1	1	1	1	FALSE	FALSE	FALSE
Zotu26	-0.020574	-0.0218643	-0.00129024	0.0336338	0.0411731	0.0523183	-0.611707	-0.531033	-0.0246614	1	1	1	1	1	1	FALSE	FALSE	FALSE
Zotu144	0.254079	-0.0218643	-0.275943	0.255507	0.312916	0.324915	0.994412	-0.0698728	-0.849278	1	1	1	1	1	1	FALSE	FALSE	FALSE
Zotu50	0.600653	-0.0218643	-0.622517	0.209481	0.256546	0.268594	2.86733	-0.0852257	-2.31769	1	1	1	1	1	1	FALSE	FALSE	FALSE
Zotu10	4.74453	6.92361	2.17907	0.504372	0.617712	0.629581	9.40682	11.2085	3.46115	5.11386e-21	3.70538e-29	0.000537875	1.9177e-19	1.42657e-27	0.0196324	TRUE	TRUE	TRUE
Zotu1102	0.152713	0.252789	0.100076	0.596567	0.730628	0.742474	0.255986	0.345989	0.134787	1	1	1	1	1	1	FALSE	FALSE	FALSE
Zotu22	-0.020574	-0.0218643	-0.00129024	0.0336338	0.0411731	0.0523183	-0.611707	-0.531033	-0.0246614	1	1	1	1	1	1	FALSE	FALSE	FALSE
Zotu97	1.26042	1.56716	0.306746	0.566498	0.693801	0.705653	2.22493	2.25881	0.434697	1	1	1	1	1	1	FALSE	FALSE	FALSE
Zotu24	0.427366	0.324709	-0.102657	0.286123	0.350412	0.362386	1.49365	0.92665	-0.28328	1	1	1	1	1	1	FALSE	FALSE	FALSE
Zotu371	-0.020574	-0.0218643	-0.00129024	0.0336338	0.0411731	0.0523183	-0.611707	-0.531033	-0.0246614	1	1	1	1	1	1	FALSE	FALSE	FALSE
Zotu60	-0.367148	-0.368438	-0.00129024	0.324926	0.397937	0.409884	-1.12994	-0.92587	-0.00314782	1	1	1	1	1	1	FALSE	FALSE	FALSE
Zotu36	-0.020574	-0.0218643	-0.00129024	0.0336338	0.0411731	0.0523183	-0.611707	-0.531033	-0.0246614	1	1	1	1	1	1	FALSE	FALSE	FALSE
Zotu1009	-0.193861	0.180868	0.374729	0.325261	0.398346	0.410293	-0.596017	0.454048	0.913321	1	1	1	1	1	1	FALSE	FALSE	FALSE
Zotu1125	0.254079	0.324709	0.0706303	0.288792	0.353681	0.365653	0.8798	0.918084	0.193162	1	1	1	1	1	1	FALSE	FALSE	FALSE
Zotu818	0.702019	0.324709	-0.37731	0.54941	0.672873	0.68473	1.27777	0.482572	-0.551034	1	1	1	1	1	1	FALSE	FALSE	FALSE
Zotu33	-0.193861	-0.195151	-0.00129024	0.152982	0.187347	0.199479	-1.26722	-1.04165	-0.00646805	1	1	1	1	1	1	FALSE	FALSE	FALSE
Zotu62	-1.36584	-1.16439	0.201442	1.62461	1.98972	2.00148	-0.840714	-0.585204	0.100647	1	1	1	1	1	1	FALSE	FALSE	FALSE
Zotu798	0.477534	-0.469804	-0.947338	0.605087	0.741063	0.752907	0.789198	-0.63396	-1.25824	1	1	1	1	1	1	FALSE	FALSE	FALSE
Zotu346	-1.13416	-1.13545	-0.00129024	1.04217	1.27638	1.28817	-1.08826	-0.889585	-0.00100161	1	1	1	1	1	1	FALSE	FALSE	FALSE
Zotu79	-3.10175	-0.66302	2.43873	1.25884	1.54174	1.55352	-2.46398	-0.430046	1.56981	1	1	1	1	1	1	FALSE	FALSE	FALSE
Zotu187	-0.020574	-0.0218643	-0.00129024	0.0336338	0.0411731	0.0523183	-0.611707	-0.531033	-0.0246614	1	1	1	1	1	1	FALSE	FALSE	FALSE
Zotu9	0.063544	0.553782	0.490238	0.587563	0.7196	0.731448	0.108148	0.769569	0.670229	1	1	1	1	1	1	FALSE	FALSE	FALSE
Zotu48	-0.020574	0.324709	0.345283	0.117422	0.143795	0.155993	-0.175215	2.25814	2.21345	1	1	1	1	1	1	FALSE	FALSE	FALSE
Zotu39	-0.020574	-0.296517	-0.275943	0.364808	0.446782	0.458706	-0.0563968	-0.663673	-0.601569	1	1	1	1	1	1	FALSE	FALSE	FALSE
Zotu145	-0.295227	-0.123231	0.171997	0.470848	0.576654	0.588534	-0.627012	-0.213699	0.292246	1	1	1	1	1	1	FALSE	FALSE	FALSE
Zotu849	-0.367148	-0.368438	-0.00129024	0.324926	0.397937	0.409884	-1.12994	-0.92587	-0.00314782	1	1	1	1	1	1	FALSE	FALSE	FALSE
Zotu92	-0.12194	-0.296517	-0.174577	0.304003	0.372311	0.384272	-0.401115	-0.796424	-0.454306	1	1	1	1	1	1	FALSE	FALSE	FALSE
Zotu27	-0.193861	-0.195151	-0.00129024	0.152982	0.187347	0.199479	-1.26722	-1.04165	-0.00646805	1	1	1	1	1	1	FALSE	FALSE	FALSE
Zotu279	-0.020574	-0.0218643	-0.00129024	0.0336338	0.0411731	0.0523183	-0.611707	-0.531033	-0.0246614	1	1	1	1	1	1	FALSE	FALSE	FALSE
Zotu473	-0.020574	-0.0218643	-0.00129024	0.0336338	0.0411731	0.0523183	-0.611707	-0.531033	-0.0246614	1	1	1	1	1	1	FALSE	FALSE	FALSE
Zotu178	-0.295227	-0.296517	-0.00129024	0.255507	0.312916	0.324915	-1.15546	-0.947596	-0.00397101	1	1	1	1	1	1	FALSE	FALSE	FALSE
Zotu411	-1.75971	-1.41443	0.345283	0.793791	0.972177	0.98399	-2.21684	-1.45491	0.350901	1	1	1	1	1	1	FALSE	FALSE	FALSE
Zotu128	-0.020574	-0.0218643	-0.00129024	0.0336338	0.0411731	0.0523183	-0.611707	-0.531033	-0.0246614	1	1	1	1	1	1	FALSE	FALSE	FALSE
Zotu47	-0.020574	-0.0218643	-0.00129024	0.0336338	0.0411731	0.0523183	-0.611707	-0.531033	-0.0246614	1	1	1	1	1	1	FALSE	FALSE	FALSE
Zotu251	-0.020574	-0.195151	-0.174577	0.226417	0.277288	0.289317	-0.0908678	-0.703785	-0.603411	1	1	1	1	1	1	FALSE	FALSE	FALSE
Zotu64	0.152713	-0.0218643	-0.174577	0.152982	0.187347	0.199479	0.998243	-0.116704	-0.875165	1	1	1	1	1	1	FALSE	FALSE	FALSE
Zotu188	-0.020574	-0.0218643	-0.00129024	0.0336338	0.0411731	0.0523183	-0.611707	-0.531033	-0.0246614	1	1	1	1	1	1	FALSE	FALSE	FALSE
Zotu250	1.84769	0.671283	-1.17641	1.16082	1.4217	1.43348	1.59171	0.472169	-0.820668	1	1	1	1	1	1	FALSE	FALSE	FALSE
Zotu489	-0.193861	0.151423	0.345283	0.205111	0.251194	0.263248	-0.945149	0.602812	1.31163	1	1	1	1	1	1	FALSE	FALSE	FALSE
Zotu768	-0.020574	0.324709	0.345283	0.117422	0.143795	0.155993	-0.175215	2.25814	2.21345	1	1	1	1	1	1	FALSE	FALSE	FALSE
Zotu504	0.381785	0.324709	-0.0570761	0.400912	0.491001	0.502907	0.952291	0.661322	-0.113492	1	1	1	1	1	1	FALSE	FALSE	FALSE
Zotu30	0.152713	-0.0218643	-0.174577	0.152982	0.187347	0.199479	0.998243	-0.116704	-0.875165	1	1	1	1	1	1	FALSE	FALSE	FALSE
Zotu212	-0.020574	-0.0218643	-0.00129024	0.0336338	0.0411731	0.0523183	-0.611707	-0.531033	-0.0246614	1	1	1	1	1	1	FALSE	FALSE	FALSE
Zotu59	-0.020574	-0.0218643	-0.00129024	0.0336338	0.0411731	0.0523183	-0.611707	-0.531033	-0.0246614	1	1	1	1	1	1	FALSE	FALSE	FALSE
Zotu329	-0.020574	0.324709	0.345283	0.117422	0.143795	0.155993	-0.175215	2.25814	2.21345	1	1	1	1	1	1	FALSE	FALSE	FALSE
Zotu115	-0.020574	-0.195151	-0.174577	0.226417	0.277288	0.289317	-0.0908678	-0.703785	-0.603411	1	1	1	1	1	1	FALSE	FALSE	FALSE
Zotu35	0.427366	0.324709	-0.102657	0.286123	0.350412	0.362386	1.49365	0.92665	-0.28328	1	1	1	1	1	1	FALSE	FALSE	FALSE
Zotu757	-0.468514	-0.469804	-0.00129024	0.421157	0.515795	0.527694	-1.11244	-0.910834	-0.00244506	1	1	1	1	1	1	FALSE	FALSE	FALSE
Zotu1073	-0.655317	-0.584687	0.0706303	0.899888	1.10212	1.11392	-0.728221	-0.530512	0.0634069	1	1	1	1	1	1	FALSE	FALSE	FALSE
Zotu75	-0.020574	-0.0218643	-0.00129024	0.0336338	0.0411731	0.0523183	-0.611707	-0.531033	-0.0246614	1	1	1	1	1	1	FALSE	FALSE	FALSE
Zotu15	0.427366	-0.0218643	-0.44923	0.252464	0.309189	0.321192	1.69278	-0.0707148	-1.39863	1	1	1	1	1	1	FALSE	FALSE	FALSE
Zotu65	0.555072	0.671283	0.116211	0.358104	0.438571	0.450499	1.55003	1.53061	0.25796	1	1	1	1	1	1	FALSE	FALSE	FALSE
Zotu244	-0.020574	-0.0218643	-0.00129024	0.0336338	0.0411731	0.0523183	-0.611707	-0.531033	-0.0246614	1	1	1	1	1	1	FALSE	FALSE	FALSE
Zotu378	0.152713	-0.0218643	-0.174577	0.152982	0.187347	0.199479	0.998243	-0.116704	-0.875165	1	1	1	1	1	1	FALSE	FALSE	FALSE
Zotu110	0.152713	0.324709	0.171997	0.205111	0.251194	0.263248	0.744536	1.29267	0.653364	1	1	1	1	1	1	FALSE	FALSE	FALSE
Zotu25	0.0807922	-0.195151	-0.275943	0.304003	0.372311	0.384272	0.265761	-0.524161	-0.718094	1	1	1	1	1	1	FALSE	FALSE	FALSE
Zotu209	0.152713	-0.0218643	-0.174577	0.152982	0.187347	0.199479	0.998243	-0.116704	-0.875165	1	1	1	1	1	1	FALSE	FALSE	FALSE
Zotu84	0.152713	-0.0218643	-0.174577	0.152982	0.187347	0.199479	0.998243	-0.116704	-0.875165	1	1	1	1	1	1	FALSE	FALSE	FALSE
Zotu265	2.27445	-0.0218643	-2.29631	0.736444	0.901942	0.913763	3.08842	-0.0242413	-2.51303	0.00201225	0.98066	0.0119699	0.0774715	1	0.448873	TRUE	FALSE	FALSE
Zotu1008	-0.020574	-0.0218643	-0.00129024	0.0336338	0.0411731	0.0523183	-0.611707	-0.531033	-0.0246614	1	1	1	1	1	1	FALSE	FALSE	FALSE
Zotu292	-0.295227	-0.296517	-0.00129024	0.255507	0.312916	0.324915	-1.15546	-0.947596	-0.00397101	1	1	1	1	1	1	FALSE	FALSE	FALSE
Zotu173	0.152713	-0.0218643	-0.174577	0.152982	0.187347	0.199479	0.998243	-0.116704	-0.875165	1	1	1	1	1	1	FALSE	FALSE	FALSE
Zotu69	-0.020574	-0.0218643	-0.00129024	0.0336338	0.0411731	0.0523183	-0.611707	-0.531033	-0.0246614	1	1	1	1	1	1	FALSE	FALSE	FALSE
Zotu83	-0.020574	-0.0218643	-0.00129024	0.0336338	0.0411731	0.0523183	-0.611707	-0.531033	-0.0246614	1	1	1	1	1	1	FALSE	FALSE	FALSE
Zotu117	-0.020574	-0.0218643	-0.00129024	0.0336338	0.0411731	0.0523183	-0.611707	-0.531033	-0.0246614	1	1	1	1	1	1	FALSE	FALSE	FALSE
Zotu385	0.326	-0.0218643	-0.347864	0.324926	0.397937	0.409884	1.0033	-0.0549441	-0.848689	1	1	1	1	1	1	FALSE	FALSE	FALSE
Zotu390	0.152713	-0.0218643	-0.174577	0.152982	0.187347	0.199479	0.998243	-0.116704	-0.875165	1	1	1	1	1	1	FALSE	FALSE	FALSE
Zotu393	2.42833	-0.0218643	-2.4502	0.810296	0.992391	1.0042	2.99685	-0.0220319	-2.43994	1	1	1	1	1	1	FALSE	FALSE	FALSE
Zotu782	1.32325	0.324709	-0.998536	0.326357	0.39969	0.411636	4.05459	0.812404	-2.42578	5.02223e-05	0.41656	0.0152756	0.00193356	1	0.572837	TRUE	FALSE	FALSE
Zotu364	-0.020574	-0.0218643	-0.00129024	0.0336338	0.0411731	0.0523183	-0.611707	-0.531033	-0.0246614	1	1	1	1	1	1	FALSE	FALSE	FALSE
Zotu142	0.152713	-0.0218643	-0.174577	0.152982	0.187347	0.199479	0.998243	-0.116704	-0.875165	1	1	1	1	1	1	FALSE	FALSE	FALSE
Zotu86	-0.020574	-0.0218643	-0.00129024	0.0336338	0.0411731	0.0523183	-0.611707	-0.531033	-0.0246614	1	1	1	1	1	1	FALSE	FALSE	FALSE
Zotu704	1.55232	0.324709	-1.22761	0.398913	0.488552	0.50046	3.89137	0.664636	-2.45296	9.96805e-05	0.506283	0.0141685	0.0038377	1	0.53132	TRUE	FALSE	FALSE
Zotu63	0.152713	-0.0218643	-0.174577	0.152982	0.187347	0.199479	0.998243	-0.116704	-0.875165	1	1	1	1	1	1	FALSE	FALSE	FALSE
Zotu99	0.326	-0.0218643	-0.347864	0.181101	0.221786	0.233873	1.8001	-0.0985826	-1.4874	1	1	1	1	1	1	FALSE	FALSE	FALSE
Zotu615	1.52287	-0.0218643	-1.54474	0.512154	0.627243	0.63911	2.97347	-0.0348577	-2.41701	1	1	1	1	1	1	FALSE	FALSE	FALSE
Zotu194	-0.020574	-0.0218643	-0.00129024	0.0336338	0.0411731	0.0523183	-0.611707	-0.531033	-0.0246614	1	1	1	1	1	1	FALSE	FALSE	FALSE
Zotu45	0.152713	-0.0218643	-0.174577	0.152982	0.187347	0.199479	0.998243	-0.116704	-0.875165	1	1	1	1	1	1	FALSE	FALSE	FALSE
Zotu200	-0.020574	-0.0218643	-0.00129024	0.0336338	0.0411731	0.0523183	-0.611707	-0.531033	-0.0246614	1	1	1	1	1	1	FALSE	FALSE	FALSE
Zotu81	-0.020574	-0.0218643	-0.00129024	0.0336338	0.0411731	0.0523183	-0.611707	-0.531033	-0.0246614	1	1	1	1	1	1	FALSE	FALSE	FALSE
Zotu675	1.5467	-0.0218643	-1.56856	0.691216	0.846549	0.858377	2.23765	-0.0258275	-1.82736	1	1	1	1	1	1	FALSE	FALSE	FALSE
Zotu1112	1.08713	-0.0218643	-1.10899	0.435104	0.532877	0.54477	2.49855	-0.0410306	-2.03571	1	1	1	1	1	1	FALSE	FALSE	FALSE
Zotu186	-0.020574	-0.0218643	-0.00129024	0.0336338	0.0411731	0.0523183	-0.611707	-0.531033	-0.0246614	1	1	1	1	1	1	FALSE	FALSE	FALSE
Zotu323	0.152713	-0.0218643	-0.174577	0.152982	0.187347	0.199479	0.998243	-0.116704	-0.875165	1	1	1	1	1	1	FALSE	FALSE	FALSE
Zotu687	-0.020574	-0.0218643	-0.00129024	0.0336338	0.0411731	0.0523183	-0.611707	-0.531033	-0.0246614	1	1	1	1	1	1	FALSE	FALSE	FALSE
Zotu349	-0.020574	0.782855	0.803429	0.30763	0.376753	0.388711	-0.0668792	2.0779	2.06691	1	1	1	1	1	1	FALSE	FALSE	FALSE
Zotu785	-0.0106057	-0.0140657	-0.00346	0.0255137	0.0312523	0.0396977	-0.415687	-0.450069	-0.0871586	1	1	1	1	1	1	FALSE	FALSE	FALSE
Zotu79	-3.09178	-0.655221	2.43656	1.17564	1.43986	1.44876	-2.62987	-0.455058	1.68182	1	1	1	1	1	1	FALSE	FALSE	FALSE
Zotu790	0.162681	-0.0140657	-0.176747	0.193634	0.237155	0.246238	0.840149	-0.0593101	-0.717789	1	1	1	1	1	1	FALSE	FALSE	FALSE
Zotu798	0.487502	-0.462006	-0.949507	0.564849	0.6918	0.700744	0.863065	-0.667831	-1.355	1	1	1	1	1	1	FALSE	FALSE	FALSE
Zotu8	-0.0369458	-0.416425	-0.379479	0.428337	0.524607	0.533577	-0.0862541	-0.793785	-0.711198	1	1	1	1	1	1	FALSE	FALSE	FALSE
Zotu80	0.539471	-1.25652	-1.79599	0.778813	0.953851	0.962773	0.692683	-1.31731	-1.86543	0.488508	0.187734	0.0621205	1	1	1	FALSE	FALSE	FALSE
Zotu81	-0.0106057	-0.0140657	-0.00346	0.0255137	0.0312523	0.0396977	-0.415687	-0.450069	-0.0871586	1	1	1	1	1	1	FALSE	FALSE	FALSE
Zotu818	0.711987	0.332508	-0.379479	0.587925	0.720062	0.729003	1.21102	0.461777	-0.520546	1	1	1	1	1	1	FALSE	FALSE	FALSE
Zotu83	-0.0106057	-0.0140657	-0.00346	0.0255137	0.0312523	0.0396977	-0.415687	-0.450069	-0.0871586	1	1	1	1	1	1	FALSE	FALSE	FALSE
Zotu834	-0.412965	-0.416425	-0.00346	0.353343	0.432759	0.441751	-1.16874	-0.962257	-0.00783246	1	1	1	1	1	1	FALSE	FALSE	FALSE
Zotu84	0.162681	-0.0140657	-0.176747	0.14646	0.179379	0.188515	1.11076	-0.0784131	-0.937573	1	1	1	1	1	1	FALSE	FALSE	FALSE
Zotu849	-0.357179	-0.360639	-0.00346	0.304049	0.372385	0.381397	-1.17474	-0.968457	-0.00907191	1	1	1	1	1	1	FALSE	FALSE	FALSE
Zotu86	-0.0106057	-0.0140657	-0.00346	0.0255137	0.0312523	0.0396977	-0.415687	-0.450069	-0.0871586	1	1	1	1	1	1	FALSE	FALSE	FALSE
Zotu88	-0.834565	1.23859	2.07316	0.981749	1.2024	1.2113	-0.85008	1.0301	1.71151	1	1	1	1	1	1	FALSE	FALSE	FALSE
Zotu893	-0.0106057	1.13723	1.14783	0.412804	0.505583	0.514558	-0.0256918	2.24934	2.23072	1	1	1	1	1	1	FALSE	FALSE	FALSE
Zotu9	0.0735124	0.561581	0.488068	0.619138	0.758289	0.767227	0.118733	0.740589	0.636146	1	1	1	1	1	1	FALSE	FALSE	FALSE
Zotu903	-0.183892	0.785603	0.969495	0.380625	0.466172	0.475156	-0.483132	1.68522	2.04037	1	1	1	1	1	1	FALSE	FALSE	FALSE
Zotu91	-4.06982	-2.40717	1.66264	0.530574	0.649821	0.658771	-7.67059	-3.70436	2.52386	1.71203e-14	0.000211922	0.0116076	9.62344e-13	0.0114884	0.617645	TRUE	TRUE	FALSE
Zotu92	-0.111972	-0.288719	-0.176747	0.284669	0.34865	0.357671	-0.393341	-0.828104	-0.494161	1	1	1	1	1	1	FALSE	FALSE	FALSE
Zotu93	-0.0106057	0.332508	0.343114	0.11514	0.141021	0.150206	-0.0921113	2.35786	2.28429	1	1	1	1	1	1	FALSE	FALSE	FALSE
Zotu942	-0.285259	-0.288719	-0.00346	0.239877	0.293792	0.302838	-1.18919	-0.982732	-0.0114252	1	1	1	1	1	1	FALSE	FALSE	FALSE
Zotu944	-0.0825262	-0.808579	-0.726053	0.509986	0.624606	0.633559	-0.161821	-1.29454	-1.14599	1	1	1	1	1	1	FALSE	FALSE	FALSE
Zotu97	1.27039	1.57496	0.304576	0.52885	0.64771	0.65666	2.40216	2.43158	0.463826	1	1	1	1	1	1	FALSE	FALSE	FALSE
Zotu99	0.335968	-0.0140657	-0.350034	0.171786	0.210398	0.219503	1.95573	-0.0668528	-1.59467	1	1	1	1	1	1	FALSE	FALSE	FALSE

## Sheet: E) Sequence comparison BLAST
Localization		Colormorphs	Score	E-value	Match
Zotu1	=	Zotu1	582	5e-168	1		Remarks
Zotu2	=	Zotu3	575	9e-166	1		* Colormorph - Samples maintained in aquaria do not show any Parcubacteria or Thioglobaceae that are commonly found in samples collected from the environment and immediately preserved
Zotu3	=	Zotu2	579	7e-167	1		* Those aquarium samples contain Flexithrix, Leucothrix, Francisella and Alcaligenaceae that are usually not found in natural samples
Zotu6	=	Zotu6	597	2e-172	1
Zotu14	=	Zotu209	497	2e-142	0.99
Zotu15	=	Zotu152	566	5e-163	1
Zotu17	=	Zotu18	597	2e-172	1
	=	Zotu11	592	9e-171	0.99
Zotu22	=	Zotu393	571	1e-164	1
Zotu44	=	Zotu1009	501	1e-143	0.96
Zotu50	=	Zotu10	597	2e-172	1
Zotu61	=	Zotu668	562	7e-162	1
Zotu85	=	Zotu13	580	2e-167	1
Zotu91	=	Zotu666	593	2e-171	1
Zotu104	=	Zotu55	592	9e-171	1
Zotu124	=	Zotu818	484	1e-138	0.95
Zotu157	=	Zotu102	593	2e-171	1
Zotu158	=	Zotu289	510	2e-146	0.99
Zotu159	=	Zotu401	593	2e-171	1
Zotu175	=	Zotu666	582	5e-168	0.99
Zotu179	=	Zotu218	516	5e-148	1
Zotu207	=	Zotu513	496	6e-142	1
Zotu213	=	Zotu102	586	4e-169	0.99
Zotu229	=	Zotu155	475	9e-136	0.95
Zotu243	=	Zotu1094	593	2e-171	1
Zotu268	=	Zotu666	588	1e-169	0.99
Zotu263	=	Zotu608	492	9e-141	0.95
Zotu270	=	Zotu668	453	4e-129	0.94
Zotu287	=	Zotu80	547	2e-157	1
Zotu336	=	Zotu818	479	7e-137	0.95
Zotu591	=	Zotu508	571	1e-164	1
Zotu612	=	Zotu265	540	3e-155	0.99
Zotu648	=	Zotu20	525	9e-151	0.97
Zotu686	=	Zotu91	630	0	1
